# Supplementary material for: The T6SS-Dependent Effector Re78 of Rhizobium etli Mim1 Benefits Bacterial Competition
Source: Biology (Basel). 2023 May 4;12(5):678. doi: 10.3390/biology12050678 (PMC10215855; doi:10.3390/biology12050678)
Supplement: Supplementary file 1 [file biology-12-00678-s001.zip]

Archive with 1 entries (1 files):
- biology-2334338-supplementary.pdf
